# Supplementary material for: Streptococcus suis Serotype 14: A Nonnegligible Zoonotic Population
Source: Transbound Emerg Dis. 2025 Aug 25;2025:5779652. doi: 10.1155/tbed/5779652 (PMC12401614; doi:10.1155/tbed/5779652)
Supplement: Supporting Information 2 — Table S2: The background information of 125 serotype 14 S. suis strains. [file 5779652.f2.xlsx]

## Sheet: Sheet1
Name	Organism	Strain	Serotype	MLST	aroA	cpn60	dpr	gki	mutS	recA	thrA	Host	Country	Year
GCA_000440315.1	Streptococcus suis	13730	14	6	1	1	1	1	1	1	2	Human	Netherlands	1980s-1990s
GCA_000937295.1	Streptococcus suis	LL-Q	14	1	1	1	1	1	1	1	1	Diseased Pig	United Kingdom	2010
GCA_013191015.1	Streptococcus suis	LOLA-SS002	14	1	1	1	1	1	1	1	1	Pig	United Kingdom	2010
GCA_016585165.1	Streptococcus suis	6-254-1	14	1	1	1	1	1	1	1	1	Swine	Japan	1995
GCA_017655525.1	Streptococcus suis	MO1062	14	1	1	1	1	1	1	1	1	Pig	Japan	2017
GCA_018418115.1	Streptococcus suis	CH9	14	7	1	1	1	1	1	1	3	Homo sapiens	China	2014
GCA_018418135.1	Streptococcus suis	CH99	14	1	1	1	1	1	1	1	1	Homo sapiens	China	2016
GCA_018418215.1	Streptococcus suis	CH95	14	7	1	1	1	1	1	1	3	Homo sapiens	China	2016
GCA_018418735.1	Streptococcus suis	CH68	14	7	1	1	1	1	1	1	3	Homo sapiens	China	2005
GCA_018418755.1	Streptococcus suis	CH66	14	7	1	1	1	1	1	1	3	Homo sapiens	China	2007
GCA_018419055.1	Streptococcus suis	CH4	14	7	1	1	1	1	1	1	3	Homo sapiens	China	2013
GCA_018419145.1	Streptococcus suis	CH45	14	7	1	1	1	1	1	1	3	Homo sapiens	China	2015
GCA_018419155.1	Streptococcus suis	CH44	14	7	1	1	1	1	1	1	3	Homo sapiens	China	2015
GCA_018419345.1	Streptococcus suis	CH37	14	7	1	1	1	1	1	1	3	Homo sapiens	China	2014
GCA_018419395.1	Streptococcus suis	CH33	14	7	1	1	1	1	1	1	3	Homo sapiens	China	2013
GCA_018419415.1	Streptococcus suis	CH31	14	7	1	1	1	1	1	1	3	Homo sapiens	China	2012
GCA_018419505.1	Streptococcus suis	CH29	14	7	1	1	1	1	1	1	3	Homo sapiens	China	2011
GCA_018419695.1	Streptococcus suis	CH1	14	7	1	1	1	1	1	1	3	Homo sapiens	China	2010
GCA_018419865.1	Streptococcus suis	CH104	14	7	1	1	1	1	1	1	3	Homo sapiens	China	2016
GCA_029590645.1	Streptococcus suis	LSM399	14	7	1	1	1	1	1	1	3	Homo sapiens	China	2020
GCA_029590695.1	Streptococcus suis	LSM397	14	7	1	1	1	1	1	1	3	Homo sapiens	China	2020
GCA_029590725.1	Streptococcus suis	LSM396	14	7	1	1	1	1	1	1	3	Homo sapiens	China	2020
GCA_029590805.1	Streptococcus suis	LSM392	14	7	1	1	1	1	1	1	3	Homo sapiens	China
GCA_029590825.1	Streptococcus suis	LSM391	14	7	1	1	1	1	1	1	3	Homo sapiens	China
GCA_029590965.1	Streptococcus suis	LSM384	14	7	1	1	1	1	1	1	3	Homo sapiens	China
GCA_029590985.1	Streptococcus suis	LSM383	14	7	1	1	1	1	1	1	3	Homo sapiens	China
GCA_029591065.1	Streptococcus suis	LSM380	14	7	1	1	1	1	1	1	3	Homo sapiens	China
GCA_029591205.1	Streptococcus suis	LSM372	14	7	1	1	1	1	1	1	3	Homo sapiens	China
GCA_029591285.1	Streptococcus suis	LSM367	14	7	1	1	1	1	1	1	3	Homo sapiens	China	2019
GCA_029591305.1	Streptococcus suis	LSM368	14	7	1	1	1	1	1	1	3	Homo sapiens	China	2019
GCA_029591325.1	Streptococcus suis	LSM366	14	7	1	1	1	1	1	1	3	Homo sapiens	China
GCA_029591385.1	Streptococcus suis	LSM363	14	7	1	1	1	1	1	1	3	Homo sapiens	China
GCA_029591405.1	Streptococcus suis	LSM362	14	7	1	1	1	1	1	1	3	Homo sapiens	China
GCA_029591425.1	Streptococcus suis	LSM361	14	7	1	1	1	1	1	1	3	Homo sapiens	China
GCA_029591445.1	Streptococcus suis	LSM360	14	7	1	1	1	1	1	1	3	Homo sapiens	China
GCA_029591465.1	Streptococcus suis	LSM359	14	7	1	1	1	1	1	1	3	Homo sapiens	China
GCA_029591485.1	Streptococcus suis	LSM358	14	7	1	1	1	1	1	1	3	Homo sapiens	China
GCA_029591545.1	Streptococcus suis	LSM354	14	7	1	1	1	1	1	1	3	Homo sapiens	China	2018
GCA_029591605.1	Streptococcus suis	LSM350	14	7	1	1	1	1	1	1	3	Homo sapiens	China
GCA_029591625.1	Streptococcus suis	LSM349	14	7	1	1	1	1	1	1	3	Homo sapiens	China
GCA_029591645.1	Streptococcus suis	LSM348	14	7	1	1	1	1	1	1	3	Homo sapiens	China	2018
GCA_029591765.1	Streptococcus suis	LSM341	14	7	1	1	1	1	1	1	3	Homo sapiens	China
GCA_029591785.1	Streptococcus suis	LSM342	14	7	1	1	1	1	1	1	3	Homo sapiens	China
GCA_029591805.1	Streptococcus suis	LSM340	14	7	1	1	1	1	1	1	3	Homo sapiens	China
GCA_029591865.1	Streptococcus suis	LSM338	14	7	1	1	1	1	1	1	3	Homo sapiens	China	2018
GCA_029591905.1	Streptococcus suis	LSM336	14	7	1	1	1	1	1	1	3	Homo sapiens	China	2018
GCA_029591925.1	Streptococcus suis	LSM335	14	7	1	1	1	1	1	1	3	Homo sapiens	China	2018
GCA_029591965.1	Streptococcus suis	LSM333	14	7	1	1	1	1	1	1	3	Homo sapiens	China	2017
GCA_029591975.1	Streptococcus suis	LSM334	14	7	1	1	1	1	1	1	3	Homo sapiens	China	2018
GCA_029592025.1	Streptococcus suis	LSM332	14	7	1	1	1	1	1	1	3	Homo sapiens	China	2017
GCA_029592065.1	Streptococcus suis	LSM330	14	7	1	1	1	1	1	1	3	Homo sapiens	China	2017
GCA_029592085.1	Streptococcus suis	LSM329	14	7	1	1	1	1	1	1	3	Homo sapiens	China	2017
GCA_029592325.1	Streptococcus suis	LSM319	14	7	1	1	1	1	1	1	3	Homo sapiens	China	2016
GCA_029592385.1	Streptococcus suis	LSM316	14	7	1	1	1	1	1	1	3	Homo sapiens	China
GCA_029592405.1	Streptococcus suis	LSM315	14	7	1	1	1	1	1	1	3	Homo sapiens	China
GCA_029592425.1	Streptococcus suis	LSM314	14	7	1	1	1	1	1	1	3	Homo sapiens	China
GCA_029592505.1	Streptococcus suis	LSM299	14	7	1	1	1	1	1	1	3	Homo sapiens	China	2015
GCA_029592545.1	Streptococcus suis	LSM289	14	1131	1	1	1	348	1	1	3	Homo sapiens	China
GCA_029592565.1	Streptococcus suis	LSM290	14	1131	1	1	1	348	1	1	3	Homo sapiens	China
GCA_029592585.1	Streptococcus suis	LSM278	14	7	1	1	1	1	1	1	3	Homo sapiens	China
GCA_029592645.1	Streptococcus suis	LSM257	14	7	1	1	1	1	1	1	3	Homo sapiens	China	2008
GCA_029592665.1	Streptococcus suis	LSM255	14	7	1	1	1	1	1	1	3	Homo sapiens	China	2008
GCA_029592765.1	Streptococcus suis	LSM251	14	7	1	1	1	1	1	1	3	Homo sapiens	China	2007
GCA_029593005.1	Streptococcus suis	LSM239	14	7	1	1	1	1	1	1	3	Homo sapiens	China	2019
GCA_029593085.1	Streptococcus suis	LSM234	14	7	1	1	1	1	1	1	3	Homo sapiens	China	2019
GCA_029593105.1	Streptococcus suis	LSM233	14	7	1	1	1	1	1	1	3	Homo sapiens	China	2019
GCA_029593125.1	Streptococcus suis	LSM232	14	7	1	1	1	1	1	1	3	Homo sapiens	China	2019
GCA_029593145.1	Streptococcus suis	LSM231	14	7	1	1	1	1	1	1	3	Homo sapiens	China	2019
GCA_029593185.1	Streptococcus suis	LSM228	14	7	1	1	1	1	1	1	3	Homo sapiens	China	2017
GCA_029593405.1	Streptococcus suis	LSM194	14	7	1	1	1	1	1	1	3	Homo sapiens	China	2017
GCA_031767605.1	Streptococcus suis	NLS40	14	13	1	12	1	1	6	21	21	Sus scrofa domesticus	Netherlands	2017
GCA_033613335.1	Streptococcus suis	1564	14	1	1	1	1	1	1	1	1	Pig	France	2018
GCA_033613375.1	Streptococcus suis	1566	14	1	1	1	1	1	1	1	1	Pig	France	2018
GCA_033613455.1	Streptococcus suis	1554	14	1522	31	6	321	20	6	7	25	Pig	France	2015
GCA_033614505.1	Streptococcus suis	1075	14	231	31	6	5	20	6	7	25	Homo sapiens	France	2010
GCA_033803205.1	Streptococcus suis	Ss_02	14	1	1	1	1	1	1	1	1	Sus scrofa domesticus	Spain	2019
GCA_034068785.1	Streptococcus suis	28308_HNL2669	14	13	1	12	1	1	6	21	21	Sus scrofa domesticus	Netherlands	1983
GCA_034075065.1	Streptococcus suis	19622_PH2016-038	14	124	1	1	1	12	1	1	1	Sus scrofa domesticus	Germany	2016
GCA_034080685.1	Streptococcus suis	19810_M105628_S32	14	2100	439	1	1	1	1	1	1	Sus scrofa domesticus	Spain	2017
GCA_034245075.1	Streptococcus suis	28316_HNL5993	14	13	1	12	1	1	6	21	21	Sus scrofa domesticus	Netherlands	1992
GCA_034245235.1	Streptococcus suis	28323_HNL6706	14	13	1	12	1	1	6	21	21	Sus scrofa domesticus	Netherlands	1993
GCA_034245255.1	Streptococcus suis	28325_HNL6763	14	13	1	12	1	1	6	21	21	Sus scrofa domesticus	Netherlands	1993
GCA_034245355.1	Streptococcus suis	28328_HNL16560	14	13	1	12	1	1	6	21	21	Sus scrofa domesticus	Netherlands	1960
GCA_034250155.1	Streptococcus suis	GX16	14	7	1	1	1	1	1	1	3	Patient	China	2010
GCA_034250195.1	Streptococcus suis	GX17	14	7	1	1	1	1	1	1	3	Patient	China	2010
GCA_034250235.1	Streptococcus suis	GX13	14	7	1	1	1	1	1	1	3	Patient	China	2008
GCA_034250255.1	Streptococcus suis	GX48	14	7	1	1	1	1	1	1	3	Patient	China	2015
GCA_034250295.1	Streptococcus suis	GX28	14	7	1	1	1	1	1	1	3	Patient	China	2013
GCA_034250315.1	Streptococcus suis	GX27	14	7	1	1	1	1	1	1	3	Patient	China	2012
GCA_034250395.1	Streptococcus suis	GX37	14	7	1	1	1	1	1	1	3	Patient	China	2014
GCA_034250415.1	Streptococcus suis	GX39	14	7	1	1	1	1	1	1	3	Patient	China	2014
GCA_034250435.1	Streptococcus suis	GX24	14	7	1	1	1	1	1	1	3	Patient	China	2012
GCA_034250475.1	Streptococcus suis	GX89	14	7	1	1	1	1	1	1	3	Patient	China	2018
GCA_034250515.1	Streptococcus suis	GX87	14	7	1	1	1	1	1	1	3	Patient	China	2018
GCA_034250535.1	Streptococcus suis	GX86	14	7	1	1	1	1	1	1	3	Patient	China	2018
GCA_034250595.1	Streptococcus suis	GX97	14	7	1	1	1	1	1	1	3	Patient	China	2018
GCA_034250615.1	Streptococcus suis	GX70	14	7	1	1	1	1	1	1	3	Patient	China	2016
GCA_034250635.1	Streptococcus suis	GX80	14	7	1	1	1	1	1	1	3	Patient	China	2017
GCA_034250655.1	Streptococcus suis	GX91	14	7	1	1	1	1	1	1	3	Patient	China	2018
GCA_034250695.1	Streptococcus suis	GX95	14	7	1	1	1	1	1	1	3	Patient	China	2013
GCA_034250705.1	Streptococcus suis	GX85	14	7	1	1	1	1	1	1	3	Patient	China	2018
GCA_034250735.1	Streptococcus suis	GX84	14	7	1	1	1	1	1	1	3	Patient	China	2017
GCA_034250765.1	Streptococcus suis	GX83	14	7	1	1	1	1	1	1	3	Patient	China	2017
GCA_034252095.1	Streptococcus suis	13730	14	6	1	1	1	1	1	1	2
GCA_034293655.1	Streptococcus suis	SZ16002	14	7	1	1	1	1	1	1	3	Homo sapiens	China	2016
GCA_034293715.1	Streptococcus suis	SZ18022	14	7	1	1	1	1	1	1	3	Homo sapiens	China	2018
GCA_034293835.1	Streptococcus suis	SZ210609	14	7	1	1	1	1	1	1	3	Homo sapiens	China	2021
GCA_034293875.1	Streptococcus suis	FS07017	14	7	1	1	1	1	1	1	3	Homo sapiens	China	2005
GCA_034293895.1	Streptococcus suis	SZ21011	14	7	1	1	1	1	1	1	3	Homo sapiens	China	2021
GCA_034294055.1	Streptococcus suis	SZHP2717	14	7	1	1	1	1	1	1	3	healthy pig	China	2021
GCA_034294795.1	Streptococcus suis	FS07015	14	7	1	1	1	1	1	1	3	Homo sapiens	China	2007
GCA_034423895.1	Streptococcus suis	Ss_134	14	1642	1	1	1	101	1	1	1	Sus scrofa domesticus	Spain	2019
GCA_034423995.1	Streptococcus suis	Ss_22	14	1	1	1	1	1	1	1	1	Sus scrofa domesticus	Spain	2019
GCA_900007845.1	Streptococcus suis	C187	14	132	1	1	1	1	1	1	45	diseased Pig	Netherlands	1992
GCA_900007865.1	Streptococcus suis	9402159	14	13	1	12	1	1	6	21	21	diseased Pig	Netherlands	2006
GCA_900009165.1	Streptococcus suis	GD-0023	14	13	1	12	1	1	6	21	21	diseased Pig	Netherlands	2001
GCA_900009905.1	Streptococcus suis	GD-0032	14	13	1	12	1	1	6	21	21	diseased Pig	Netherlands	2002
GCA_900010745.1	Streptococcus suis	GD-0053	14	13	1	12	1	1	6	21	21	diseased Pig	Netherlands	2003
GCA_900013575.1	Streptococcus suis	GD-0108	14	149	1	12	1	69	6	21	21	diseased Pig	Netherlands	2007
GCA_900054295.1	Streptococcus suis	LOLA-SS002	14	1	1	1	1	1	1	1	1	Pig	United Kingdom	2012
L965	Streptococcus suis	L965	14	1	1	1	1	1	1	1	1	diseased Pig	China	2018	in this study
L966	Streptococcus suis	L966	14	1	1	1	1	1	1	1	1	diseased Pig	China	2018	in this study
SC42	Streptococcus suis	SC42	14	7	1	1	1	1	1	1	3	healthy pig	China		in this study
Ss2301	Streptococcus suis	Ss2301	14	7	1	1	1	1	1	1	3	Homo sapiens	China	2023	in this study
Ss2401	Streptococcus suis	Ss2401	14	7	1	1	1	1	1	1	3	Homo sapiens	China	2024	in this study
Note : Blank tables represent missing data.
