# Supplementary material for: Streptococcus suis Serotype 14: A Nonnegligible Zoonotic Population
Source: Transbound Emerg Dis. 2025 Aug 25;2025:5779652. doi: 10.1155/tbed/5779652 (PMC12401614; doi:10.1155/tbed/5779652)
Supplement: Supporting Information 3 — Table S3: The background information of 318 ST7 S. suis strains. [file 5779652.f3.xlsx]

## Sheet: Sheet1
Name	Organism	MLST	aroA	cpn60	dpr	gki	mutS	recA	thrA	Serotype	Strain	Host	Country	Year	Note
GCA_000026725.1	Streptococcus suis	7	1	1	1	1	1	1	3	2	SC84	human	China	2005
GCA_000186405.1	Streptococcus suis	7	1	1	1	1	1	1	3	1	JS14		China	2011
GCA_000233575.1	Streptococcus suis	7	1	1	1	1	1	1	3	2	A7		China	2011
GCA_000344765.1	Streptococcus suis	7	1	1	1	1	1	1	3	2	SC070731		China	2013
GCA_000440215.1	Streptococcus suis	7	1	1	1	1	1	1	3	2	07SC3	pig	China	2013
GCA_000993745.1	Streptococcus suis	7	1	1	1	1	1	1	3	2	ZY05719	pig	China	2005
GCA_001866735.1	Streptococcus suis	7	1	1	1	1	1	1	3	2	SC19	Sus scrofa	China	2005
GCA_001936415.1	Streptococcus suis	7	1	1	1	1	1	1	3	2	SS2-1		China	1998
GCA_001945645.1	Streptococcus suis	7	1	1	1	1	1	1	3		YY060816	pig	China	2006
GCA_002111405.1	Streptococcus suis	7	1	1	1	1	1	1	3	2	SC19	diseased pig	China	2005
GCA_002688665.1	Streptococcus suis	7	1	1	1	1	1	1	3	2	CS100322	swine	China	2010
GCA_002759475.1	Streptococcus suis	7	1	1	1	1	1	1	3	2	SC5	human	China	2017
GCA_002759485.1	Streptococcus suis	7	1	1	1	1	1	1	3	2	SC129	human	China	2017
GCA_002759525.1	Streptococcus suis	7	1	1	1	1	1	1	3	2	SC16	human	China	2017
GCA_002759535.1	Streptococcus suis	7	1	1	1	1	1	1	3	2	SC112	human	China	2017
GCA_002759555.1	Streptococcus suis	7	1	1	1	1	1	1	3	2	SC39	human	China	2017
GCA_002759585.1	Streptococcus suis	7	1	1	1	1	1	1	3	2	JX1	human	China	2017
GCA_002759595.1	Streptococcus suis	7	1	1	1	1	1	1	3	2	JXS1	human	China	2017
GCA_002759615.1	Streptococcus suis	7	1	1	1	1	1	1	3	2	GZ2	human	China	2017
GCA_002759795.1	Streptococcus suis	7	1	1	1	1	1	1	3	2	SC3	human	China	2017
GCA_002759805.1	Streptococcus suis	7	1	1	1	1	1	1	3	2	SC153	human	China	2017
GCA_002759815.1	Streptococcus suis	7	1	1	1	1	1	1	3	2	SC160	human	China	2017
GCA_002759825.1	Streptococcus suis	7	1	1	1	1	1	1	3	2	SC149	human	China	2017
GCA_002759875.1	Streptococcus suis	7	1	1	1	1	1	1	3	2	SC220	human	China	2017
GCA_002759895.1	Streptococcus suis	7	1	1	1	1	1	1	3	2	SC211	human	China	2017
GCA_002759905.1	Streptococcus suis	7	1	1	1	1	1	1	3	2	SC218	human	China	2017
GCA_002759915.1	Streptococcus suis	7	1	1	1	1	1	1	3	2	SC248	human	China	2017
GCA_002759925.1	Streptococcus suis	7	1	1	1	1	1	1	3	2	SC17	human	China	2017
GCA_002759975.1	Streptococcus suis	7	1	1	1	1	1	1	3	2	SC22	human	China	2017
GCA_002759985.1	Streptococcus suis	7	1	1	1	1	1	1	3	2	SC333	human	China	2017
GCA_002759995.1	Streptococcus suis	7	1	1	1	1	1	1	3	2	GD1	human	China	2017
GCA_002760005.1	Streptococcus suis	7	1	1	1	1	1	1	3	2	CQ1	human	China	2017
GCA_002896475.1	Streptococcus suis	7	1	1	1	1	1	1	3	2	NJAU-TF-202		China	2018
GCA_002960305.1	Streptococcus suis	7	1	1	1	1	1	1	3	2	2355	pig	China	2013
GCA_002960325.1	Streptococcus suis	7	1	1	1	1	1	1	3	2	2283	pig	China	2013
GCA_002961075.1	Streptococcus suis	7	1	1	1	1	1	1	3	2	1358	pig	China	2013
GCA_004009965.1	Streptococcus suis	7	1	1	1	1	1	1	3	2	HN105	swine	China	2014
GCA_009870015.1	Streptococcus suis	7	1	1	1	1	1	1	3	2	CH52	Homo sapiens	China	2016
GCA_009870045.1	Streptococcus suis	7	1	1	1	1	1	1	3	2	CH79	Homo sapiens	China	2016
GCA_009870805.1	Streptococcus suis	7	1	1	1	1	1	1	3	2	CH73	Homo sapiens	China	2011
GCA_016585245.1	Streptococcus suis	7	1	1	1	1	1	1	3	2	87gang5	Sus scrofa	Japan	1986
GCA_018252735.1	Streptococcus suis	7	1	1	1	1	1	1	3	2	JX081202	pig	China	2008
GCA_018252795.1	Streptococcus suis	7	1	1	1	1	1	1	3	2	CHZ-05806-1	pig	China	2019
GCA_018252835.1	Streptococcus suis	7	1	1	1	1	1	1	3	2	GH05458	pig	China	2005
GCA_018252905.1	Streptococcus suis	7	1	1	1	1	1	1	3	2	LP090106	pig	China	2009
GCA_018252945.1	Streptococcus suis	7	1	1	1	1	1	1	3	2	JX0908001	pig	China	2009
GCA_018252995.1	Streptococcus suis	7	1	1	1	1	1	1	3	2	JX071101	pig	China	2007
GCA_018253015.1	Streptococcus suis	7	1	1	1	1	1	1	3	2	HN08324	pig	China	2008
GCA_018253055.1	Streptococcus suis	7	1	1	1	1	1	1	3	2	07SS-Rugao02	Homo sapiens	China	2007
GCA_018253095.1	Streptococcus suis	7	1	1	1	1	1	1	3	2	SS-07-01	Homo sapiens	China	2007
GCA_018253165.1	Streptococcus suis	7	1	1	1	1	1	1	3	2	JX071204		China	2007
GCA_018253215.1	Streptococcus suis	7	1	1	1	1	1	1	3	2	NH4		China	2019
GCA_018253265.1	Streptococcus suis	7	1	1	1	1	1	1	3	2	JR05730	pig	China	2005
GCA_018253295.1	Streptococcus suis	7	1	1	1	1	1	1	3	2	260	Homo sapiens	China	2005
GCA_018253345.1	Streptococcus suis	7	1	1	1	1	1	1	3	2	19gang2		China	2019
GCA_018253375.1	Streptococcus suis	7	1	1	1	1	1	1	3	2	37gang2	pig	China	2018
GCA_018253415.1	Streptococcus suis	7	1	1	1	1	1	1	3	2	JXAU-SS-2		China	2019
GCA_018253515.1	Streptococcus suis	7	1	1	1	1	1	1	3	2	ZG05464	pig	China	2005
GCA_018253555.1	Streptococcus suis	7	1	1	1	1	1	1	3	2	TZ050501	pig	China	2008
GCA_018253595.1	Streptococcus suis	7	1	1	1	1	1	1	3	2	07SS-Nanjing01	Homo sapiens	China	2007
GCA_018253675.1	Streptococcus suis	7	1	1	1	1	1	1	3	2	4gang1	pig	China	2018
GCA_018253785.1	Streptococcus suis	7	1	1	1	1	1	1	3	2	HA9801	pig	China	1998
GCA_018418115.1	Streptococcus suis	7	1	1	1	1	1	1	3	14	CH9	Homo sapiens	China	2014
GCA_018418215.1	Streptococcus suis	7	1	1	1	1	1	1	3	14	CH95	Homo sapiens	China	2016
GCA_018418615.1	Streptococcus suis	7	1	1	1	1	1	1	3	2	CH78	Homo sapiens	China	2015
GCA_018418675.1	Streptococcus suis	7	1	1	1	1	1	1	3	2	CH75	Homo sapiens	China	2013
GCA_018418735.1	Streptococcus suis	7	1	1	1	1	1	1	3	14	CH68	Homo sapiens	China	2005
GCA_018418755.1	Streptococcus suis	7	1	1	1	1	1	1	3	14	CH66	Homo sapiens	China	2007
GCA_018418765.1	Streptococcus suis	7	1	1	1	1	1	1	3	2	CH67	Homo sapiens	China	2005
GCA_018418795.1	Streptococcus suis	7	1	1	1	1	1	1	3	2	CH65	Homo sapiens	China	2007
GCA_018418855.1	Streptococcus suis	7	1	1	1	1	1	1	3	2	CH62	Homo sapiens	China	2005
GCA_018418875.1	Streptococcus suis	7	1	1	1	1	1	1	3	2	CH60	Homo sapiens	China	2007
GCA_018419055.1	Streptococcus suis	7	1	1	1	1	1	1	3	14	CH4	Homo sapiens	China	2013
GCA_018419115.1	Streptococcus suis	7	1	1	1	1	1	1	3	2	CH48	Homo sapiens	China	2016
GCA_018419145.1	Streptococcus suis	7	1	1	1	1	1	1	3	14	CH45	Homo sapiens	China	2015
GCA_018419155.1	Streptococcus suis	7	1	1	1	1	1	1	3	14	CH44	Homo sapiens	China	2015
GCA_018419195.1	Streptococcus suis	7	1	1	1	1	1	1	3	2	CH43	Homo sapiens	China	2014
GCA_018419345.1	Streptococcus suis	7	1	1	1	1	1	1	3	14	CH37	Homo sapiens	China	2014
GCA_018419395.1	Streptococcus suis	7	1	1	1	1	1	1	3	14	CH33	Homo sapiens	China	2013
GCA_018419415.1	Streptococcus suis	7	1	1	1	1	1	1	3	14	CH31	Homo sapiens	China	2012
GCA_018419455.1	Streptococcus suis	7	1	1	1	1	1	1	3	2	CH30	Homo sapiens	China	2012
GCA_018419505.1	Streptococcus suis	7	1	1	1	1	1	1	3	14	CH29	Homo sapiens	China	2011
GCA_018419545.1	Streptococcus suis	7	1	1	1	1	1	1	3	2	CH28	Homo sapiens	China	2011
GCA_018419695.1	Streptococcus suis	7	1	1	1	1	1	1	3	14	CH1	Homo sapiens	China	2010
GCA_018419745.1	Streptococcus suis	7	1	1	1	1	1	1	3	2	CH14	Homo sapiens	China	2012
GCA_018419865.1	Streptococcus suis	7	1	1	1	1	1	1	3	14	CH104	Homo sapiens	China	2016
GCA_018424075.1	Streptococcus suis	7	1	1	1	1	1	1	3	2	CPD40	pig	China	2010
GCA_018424205.1	Streptococcus suis	7	1	1	1	1	1	1	3	2	CPD35	pig	China	2013
GCA_018424365.1	Streptococcus suis	7	1	1	1	1	1	1	3	2	CPD28	pig	China	2010
GCA_018424565.1	Streptococcus suis	7	1	1	1	1	1	1	3	2	CPD17	pig	China	2016
GCA_018424585.1	Streptococcus suis	7	1	1	1	1	1	1	3	2	CPD16	pig	China	2016
GCA_018780865.1	Streptococcus suis	7	1	1	1	1	1	1	3	2	CH57	Homo sapiens	China	2016
GCA_018780875.1	Streptococcus suis	7	1	1	1	1	1	1	3	2	CH49	Homo sapiens	China	2012
GCA_018780895.1	Streptococcus suis	7	1	1	1	1	1	1	3	2	CH15	Homo sapiens	China	2014
GCA_018780925.1	Streptococcus suis	7	1	1	1	1	1	1	3	2	CH58	Homo sapiens	China	2016
GCA_018780945.1	Streptococcus suis	7	1	1	1	1	1	1	3	2	CH69	Homo sapiens	China	2008
GCA_018780965.1	Streptococcus suis	7	1	1	1	1	1	1	3	2	CPD41	Diseased Pig	China	2011
GCA_018780985.1	Streptococcus suis	7	1	1	1	1	1	1	3	2	CH70	Homo sapiens	China	2008
GCA_018781005.1	Streptococcus suis	7	1	1	1	1	1	1	3	2	CH72	Homo sapiens	China	2009
GCA_019794175.1	Streptococcus suis	7	1	1	1	1	1	1	3	2	ZKB4	Diseased Pig	China	2016
GCA_019794675.1	Streptococcus suis	7	1	1	1	1	1	1	3	2	TZ080501	Diseased Pig	China	2008
GCA_019967855.1	Streptococcus suis	7	1	1	1	1	1	1	3	2	SZ1908	Homo sapiens	China	2019
GCA_022426805.1	Streptococcus suis	7	1	1	1	1	1	1	3	2	LSSP80	Sus scrofa	China	2022
GCA_022427335.1	Streptococcus suis	7	1	1	1	1	1	1	3	2	LSSP100	Sus scrofa	China	2017
GCA_022427425.1	Streptococcus suis	7	1	1	1	1	1	1	3	2	LSSP99	Sus scrofa	China	2017
GCA_022427465.1	Streptococcus suis	7	1	1	1	1	1	1	3	2	LSSP98	Sus scrofa	China	2017
GCA_022427885.1	Streptococcus suis	7	1	1	1	1	1	1	3	2	LSSP135	Sus scrofa	China	2017
GCA_022427945.1	Streptococcus suis	7	1	1	1	1	1	1	3	2	LSSP147	Sus scrofa	China	2017
GCA_022867545.1	Streptococcus suis	7	1	1	1	1	1	1	3	2	2017QZ3	Homo sapiens	China	2017
GCA_022867585.1	Streptococcus suis	7	1	1	1	1	1	1	3	2	2009XM14	Homo sapiens	China	2009
GCA_022867605.1	Streptococcus suis	7	1	1	1	1	1	1	3	2	2006ZZ164	Homo sapiens	China	2006
GCA_022867685.1	Streptococcus suis	7	1	1	1	1	1	1	3	2	2016XM5	Homo sapiens	China	2016
GCA_023469905.1	Streptococcus suis	7	1	1	1	1	1	1	3	2	LSSP236	Sus scrofa	China	2018
GCA_023470185.1	Streptococcus suis	7	1	1	1	1	1	1	3	2	LSSP205	Sus scrofa	China	2017
GCA_023470305.1	Streptococcus suis	7	1	1	1	1	1	1	3	2	LSSP192	Sus scrofa	China	2017
GCA_023470365.1	Streptococcus suis	7	1	1	1	1	1	1	3	2	LSSP187	Sus scrofa	China	2017
GCA_023470505.1	Streptococcus suis	7	1	1	1	1	1	1	3	2	LSSP179	Sus scrofa	China	2017
GCA_029590645.1	Streptococcus suis	7	1	1	1	1	1	1	3	14	LSM399	Homo sapiens	China	2020
GCA_029590695.1	Streptococcus suis	7	1	1	1	1	1	1	3	14	LSM397	Homo sapiens	China	2020
GCA_029590725.1	Streptococcus suis	7	1	1	1	1	1	1	3	14	LSM396	Homo sapiens	China	2020
GCA_029590745.1	Streptococcus suis	7	1	1	1	1	1	1	3	2	LSM395	Homo sapiens	China	2020
GCA_029590805.1	Streptococcus suis	7	1	1	1	1	1	1	3	14	LSM392	Homo sapiens	China	2023
GCA_029590825.1	Streptococcus suis	7	1	1	1	1	1	1	3	14	LSM391	Homo sapiens	China	2023
GCA_029590905.1	Streptococcus suis	7	1	1	1	1	1	1	3	2	LSM387	Homo sapiens	China	2023
GCA_029590965.1	Streptococcus suis	7	1	1	1	1	1	1	3	14	LSM384	Homo sapiens	China	2023
GCA_029590985.1	Streptococcus suis	7	1	1	1	1	1	1	3	14	LSM383	Homo sapiens	China	2023
GCA_029591015.1	Streptococcus suis	7	1	1	1	1	1	1	3	2	LSM381	Homo sapiens	China	2023
GCA_029591065.1	Streptococcus suis	7	1	1	1	1	1	1	3	14	LSM380	Homo sapiens	China	2023
GCA_029591205.1	Streptococcus suis	7	1	1	1	1	1	1	3	14	LSM372	Homo sapiens	China	2023
GCA_029591225.1	Streptococcus suis	7	1	1	1	1	1	1	3	2	LSM371	Homo sapiens	China	2023
GCA_029591245.1	Streptococcus suis	7	1	1	1	1	1	1	3	2	LSM370	Homo sapiens	China	2023
GCA_029591265.1	Streptococcus suis	7	1	1	1	1	1	1	3	2	LSM369	Homo sapiens	China	2023
GCA_029591285.1	Streptococcus suis	7	1	1	1	1	1	1	3	14	LSM367	Homo sapiens	China	2019
GCA_029591305.1	Streptococcus suis	7	1	1	1	1	1	1	3	14	LSM368	Homo sapiens	China	2019
GCA_029591325.1	Streptococcus suis	7	1	1	1	1	1	1	3	14	LSM366	Homo sapiens	China	2023
GCA_029591385.1	Streptococcus suis	7	1	1	1	1	1	1	3	14	LSM363	Homo sapiens	China	2023
GCA_029591405.1	Streptococcus suis	7	1	1	1	1	1	1	3	14	LSM362	Homo sapiens	China	2023
GCA_029591425.1	Streptococcus suis	7	1	1	1	1	1	1	3	14	LSM361	Homo sapiens	China	2023
GCA_029591445.1	Streptococcus suis	7	1	1	1	1	1	1	3	14	LSM360	Homo sapiens	China	2023
GCA_029591465.1	Streptococcus suis	7	1	1	1	1	1	1	3	14	LSM359	Homo sapiens	China	2023
GCA_029591485.1	Streptococcus suis	7	1	1	1	1	1	1	3	14	LSM358	Homo sapiens	China	2023
GCA_029591545.1	Streptococcus suis	7	1	1	1	1	1	1	3	14	LSM354	Homo sapiens	China	2018
GCA_029591605.1	Streptococcus suis	7	1	1	1	1	1	1	3	14	LSM350	Homo sapiens	China	2023
GCA_029591625.1	Streptococcus suis	7	1	1	1	1	1	1	3	14	LSM349	Homo sapiens	China	2023
GCA_029591645.1	Streptococcus suis	7	1	1	1	1	1	1	3	14	LSM348	Homo sapiens	China	2018
GCA_029591685.1	Streptococcus suis	7	1	1	1	1	1	1	3	2	LSM347	Homo sapiens	China	2018
GCA_029591725.1	Streptococcus suis	7	1	1	1	1	1	1	3	2	LSM343	Homo sapiens	China	2018
GCA_029591765.1	Streptococcus suis	7	1	1	1	1	1	1	3	14	LSM341	Homo sapiens	China	2023
GCA_029591785.1	Streptococcus suis	7	1	1	1	1	1	1	3	14	LSM342	Homo sapiens	China	2023
GCA_029591805.1	Streptococcus suis	7	1	1	1	1	1	1	3	14	LSM340	Homo sapiens	China	2023
GCA_029591865.1	Streptococcus suis	7	1	1	1	1	1	1	3	14	LSM338	Homo sapiens	China	2018
GCA_029591885.1	Streptococcus suis	7	1	1	1	1	1	1	3	2	LSM337	Homo sapiens	China	2018
GCA_029591905.1	Streptococcus suis	7	1	1	1	1	1	1	3	14	LSM336	Homo sapiens	China	2018
GCA_029591925.1	Streptococcus suis	7	1	1	1	1	1	1	3	14	LSM335	Homo sapiens	China	2018
GCA_029591965.1	Streptococcus suis	7	1	1	1	1	1	1	3	14	LSM333	Homo sapiens	China	2017
GCA_029591975.1	Streptococcus suis	7	1	1	1	1	1	1	3	14	LSM334	Homo sapiens	China	2018
GCA_029592025.1	Streptococcus suis	7	1	1	1	1	1	1	3	14	LSM332	Homo sapiens	China	2017
GCA_029592065.1	Streptococcus suis	7	1	1	1	1	1	1	3	14	LSM330	Homo sapiens	China	2017
GCA_029592085.1	Streptococcus suis	7	1	1	1	1	1	1	3	14	LSM329	Homo sapiens	China	2017
GCA_029592125.1	Streptococcus suis	7	1	1	1	1	1	1	3	2	LSM328	Homo sapiens	China	2018
GCA_029592225.1	Streptococcus suis	7	1	1	1	1	1	1	3	2	LSM324	Homo sapiens	China	2023
GCA_029592325.1	Streptococcus suis	7	1	1	1	1	1	1	3	14	LSM319	Homo sapiens	China	2016
GCA_029592385.1	Streptococcus suis	7	1	1	1	1	1	1	3	14	LSM316	Homo sapiens	China	2023
GCA_029592405.1	Streptococcus suis	7	1	1	1	1	1	1	3	14	LSM315	Homo sapiens	China	2023
GCA_029592425.1	Streptococcus suis	7	1	1	1	1	1	1	3	14	LSM314	Homo sapiens	China	2023
GCA_029592505.1	Streptococcus suis	7	1	1	1	1	1	1	3	14	LSM299	Homo sapiens	China	2015
GCA_029592525.1	Streptococcus suis	7	1	1	1	1	1	1	3	2	LSM298	Homo sapiens	China	2015
GCA_029592585.1	Streptococcus suis	7	1	1	1	1	1	1	3	14	LSM278	Homo sapiens	China	2023
GCA_029592595.1	Streptococcus suis	7	1	1	1	1	1	1	3	2	LSM266	Homo sapiens	China	2023
GCA_029592625.1	Streptococcus suis	7	1	1	1	1	1	1	3	2	LSM258	Homo sapiens	China	2006
GCA_029592645.1	Streptococcus suis	7	1	1	1	1	1	1	3	14	LSM257	Homo sapiens	China	2008
GCA_029592665.1	Streptococcus suis	7	1	1	1	1	1	1	3	14	LSM255	Homo sapiens	China	2008
GCA_029592705.1	Streptococcus suis	7	1	1	1	1	1	1	3	2	LSM253	Homo sapiens	China	2007
GCA_029592745.1	Streptococcus suis	7	1	1	1	1	1	1	3	2	LSM252	Homo sapiens	China	2007
GCA_029592765.1	Streptococcus suis	7	1	1	1	1	1	1	3	14	LSM251	Homo sapiens	China	2007
GCA_029593005.1	Streptococcus suis	7	1	1	1	1	1	1	3	14	LSM239	Homo sapiens	China	2019
GCA_029593085.1	Streptococcus suis	7	1	1	1	1	1	1	3	14	LSM234	Homo sapiens	China	2019
GCA_029593105.1	Streptococcus suis	7	1	1	1	1	1	1	3	14	LSM233	Homo sapiens	China	2019
GCA_029593125.1	Streptococcus suis	7	1	1	1	1	1	1	3	14	LSM232	Homo sapiens	China	2019
GCA_029593145.1	Streptococcus suis	7	1	1	1	1	1	1	3	14	LSM231	Homo sapiens	China	2019
GCA_029593185.1	Streptococcus suis	7	1	1	1	1	1	1	3	14	LSM228	Homo sapiens	China	2017
GCA_029593405.1	Streptococcus suis	7	1	1	1	1	1	1	3	14	LSM194	Homo sapiens	China	2017
GCA_034250155.1	Streptococcus suis	7	1	1	1	1	1	1	3	14	GX16	Patient	China	2010
GCA_034250195.1	Streptococcus suis	7	1	1	1	1	1	1	3	14	GX17	Patient	China	2010
GCA_034250215.1	Streptococcus suis	7	1	1	1	1	1	1	3	2	GX14	Patient	China	2008
GCA_034250235.1	Streptococcus suis	7	1	1	1	1	1	1	3	14	GX13	Patient	China	2008
GCA_034250255.1	Streptococcus suis	7	1	1	1	1	1	1	3	14	GX48	Patient	China	2015
GCA_034250295.1	Streptococcus suis	7	1	1	1	1	1	1	3	14	GX28	Patient	China	2013
GCA_034250315.1	Streptococcus suis	7	1	1	1	1	1	1	3	14	GX27	Patient	China	2012
GCA_034250335.1	Streptococcus suis	7	1	1	1	1	1	1	3	2	GX47	Patient	China	2014
GCA_034250395.1	Streptococcus suis	7	1	1	1	1	1	1	3	14	GX37	Patient	China	2014
GCA_034250415.1	Streptococcus suis	7	1	1	1	1	1	1	3	14	GX39	Patient	China	2014
GCA_034250455.1	Streptococcus suis	7	1	1	1	1	1	1	3	2	GX88	Patient	China	2018
GCA_034250475.1	Streptococcus suis	7	1	1	1	1	1	1	3	14	GX89	Patient	China	2018
GCA_034250495.1	Streptococcus suis	7	1	1	1	1	1	1	3	2	GX22	Patient	China	2012
GCA_034250515.1	Streptococcus suis	7	1	1	1	1	1	1	3	14	GX87	Patient	China	2018
GCA_034250535.1	Streptococcus suis	7	1	1	1	1	1	1	3	14	GX86	Patient	China	2018
GCA_034250555.1	Streptococcus suis	7	1	1	1	1	1	1	3	2	GX98	Patient	China	2016
GCA_034250575.1	Streptococcus suis	7	1	1	1	1	1	1	3	2	GX79	Patient	China	2017
GCA_034250595.1	Streptococcus suis	7	1	1	1	1	1	1	3	14	GX97	Patient	China	2018
GCA_034250615.1	Streptococcus suis	7	1	1	1	1	1	1	3	14	GX70	Patient	China	2016
GCA_034250635.1	Streptococcus suis	7	1	1	1	1	1	1	3	14	GX80	Patient	China	2017
GCA_034250655.1	Streptococcus suis	7	1	1	1	1	1	1	3	14	GX91	Patient	China	2018
GCA_034250695.1	Streptococcus suis	7	1	1	1	1	1	1	3	14	GX95	Patient	China	2013
GCA_034250705.1	Streptococcus suis	7	1	1	1	1	1	1	3	14	GX85	Patient	China	2018
GCA_034250735.1	Streptococcus suis	7	1	1	1	1	1	1	3	14	GX84	Patient	China	2017
GCA_034250765.1	Streptococcus suis	7	1	1	1	1	1	1	3	14	GX83	Patient	China	2017
GCA_034286515.1	Streptococcus suis	7	1	1	1	1	1	1	3	2	SC90	Homo sapiens	China	2005
GCA_034286535.1	Streptococcus suis	7	1	1	1	1	1	1	3	2	SC89	Homo sapiens	China	2005
GCA_034286555.1	Streptococcus suis	7	1	1	1	1	1	1	3	2	SC83	Homo sapiens	China	2005
GCA_034286595.1	Streptococcus suis	7	1	1	1	1	1	1	3	2	SC7	Pig	China	2005
GCA_034286635.1	Streptococcus suis	7	1	1	1	1	1	1	3	2	SC50	Pig	China	2005
GCA_034286675.1	Streptococcus suis	7	1	1	1	1	1	1	3	2	SC69	Homo sapiens	China	2005
GCA_034286735.1	Streptococcus suis	7	1	1	1	1	1	1	3	2	SC5	Pig	China	2005
GCA_034286755.1	Streptococcus suis	7	1	1	1	1	1	1	3	2	SC39	Pig	China	2005
GCA_034286775.1	Streptococcus suis	7	1	1	1	1	1	1	3	2	SC357	Homo sapiens	China	2005
GCA_034286795.1	Streptococcus suis	7	1	1	1	1	1	1	3	2	SC346	Homo sapiens	China	2005
GCA_034286815.1	Streptococcus suis	7	1	1	1	1	1	1	3	2	SC343	Homo sapiens	China	2005
GCA_034286835.1	Streptococcus suis	7	1	1	1	1	1	1	3	2	SC340	Homo sapiens	China	2005
GCA_034286845.1	Streptococcus suis	7	1	1	1	1	1	1	3	2	SC342	Homo sapiens	China	2005
GCA_034286875.1	Streptococcus suis	7	1	1	1	1	1	1	3	2	SC341	Homo sapiens	China	2005
GCA_034286895.1	Streptococcus suis	7	1	1	1	1	1	1	3	2	SC338	Homo sapiens	China	2005
GCA_034286915.1	Streptococcus suis	7	1	1	1	1	1	1	3	2	SC334	Homo sapiens	China	2005
GCA_034286935.1	Streptococcus suis	7	1	1	1	1	1	1	3	2	SC331	Homo sapiens	China	2005
GCA_034286955.1	Streptococcus suis	7	1	1	1	1	1	1	3	2	SC333	Homo sapiens	China	2005
GCA_034286975.1	Streptococcus suis	7	1	1	1	1	1	1	3	2	SC332	Homo sapiens	China	2005
GCA_034286995.1	Streptococcus suis	7	1	1	1	1	1	1	3	2	SC328	Homo sapiens	China	2005
GCA_034287015.1	Streptococcus suis	7	1	1	1	1	1	1	3	2	SC330	Homo sapiens	China	2005
GCA_034287035.1	Streptococcus suis	7	1	1	1	1	1	1	3	2	SC326	Homo sapiens	China	2005
GCA_034287045.1	Streptococcus suis	7	1	1	1	1	1	1	3	2	SC327	Homo sapiens	China	2005
GCA_034287075.1	Streptococcus suis	7	1	1	1	1	1	1	3	2	SC329	Homo sapiens	China	2005
GCA_034287095.1	Streptococcus suis	7	1	1	1	1	1	1	3	2	SC322	Homo sapiens	China	2005
GCA_034287115.1	Streptococcus suis	7	1	1	1	1	1	1	3	2	SC325	Homo sapiens	China	2005
GCA_034287135.1	Streptococcus suis	7	1	1	1	1	1	1	3	2	SC321	Homo sapiens	China	2005
GCA_034287155.1	Streptococcus suis	7	1	1	1	1	1	1	3	2	SC318	Homo sapiens	China	2005
GCA_034287175.1	Streptococcus suis	7	1	1	1	1	1	1	3	2	SC319	Homo sapiens	China	2005
GCA_034287195.1	Streptococcus suis	7	1	1	1	1	1	1	3	2	SC316	Homo sapiens	China	2005
GCA_034287215.1	Streptococcus suis	7	1	1	1	1	1	1	3	2	SC311	Homo sapiens	China	2005
GCA_034287235.1	Streptococcus suis	7	1	1	1	1	1	1	3	2	SC317	Homo sapiens	China	2005
GCA_034287255.1	Streptococcus suis	7	1	1	1	1	1	1	3	2	SC306	Homo sapiens	China	2005
GCA_034287275.1	Streptococcus suis	7	1	1	1	1	1	1	3	2	SC308	Homo sapiens	China	2005
GCA_034287295.1	Streptococcus suis	7	1	1	1	1	1	1	3	2	SC307	Homo sapiens	China	2005
GCA_034287315.1	Streptococcus suis	7	1	1	1	1	1	1	3	2	SC304	Homo sapiens	China	2005
GCA_034287335.1	Streptococcus suis	7	1	1	1	1	1	1	3	2	SC3	Pig	China	2005
GCA_034287355.1	Streptococcus suis	7	1	1	1	1	1	1	3	2	SC284	Homo sapiens	China	2005
GCA_034287375.1	Streptococcus suis	7	1	1	1	1	1	1	3	2	SC282	Homo sapiens	China	2005
GCA_034287395.1	Streptococcus suis	7	1	1	1	1	1	1	3	2	SC281	Homo sapiens	China	2005
GCA_034287415.1	Streptococcus suis	7	1	1	1	1	1	1	3	2	SC276	Homo sapiens	China	2005
GCA_034287435.1	Streptococcus suis	7	1	1	1	1	1	1	3	2	SC279	Homo sapiens	China	2005
GCA_034287455.1	Streptococcus suis	7	1	1	1	1	1	1	3	2	SC275	Homo sapiens	China	2005
GCA_034287495.1	Streptococcus suis	7	1	1	1	1	1	1	3	2	SC268	Homo sapiens	China	2005
GCA_034287515.1	Streptococcus suis	7	1	1	1	1	1	1	3	2	SC266	Homo sapiens	China	2005
GCA_034287535.1	Streptococcus suis	7	1	1	1	1	1	1	3	2	SC261	Homo sapiens	China	2005
GCA_034287555.1	Streptococcus suis	7	1	1	1	1	1	1	3	2	SC264	Homo sapiens	China	2005
GCA_034287575.1	Streptococcus suis	7	1	1	1	1	1	1	3	2	SC260	Homo sapiens	China	2005
GCA_034287595.1	Streptococcus suis	7	1	1	1	1	1	1	3	2	SC258	Homo sapiens	China	2005
GCA_034287615.1	Streptococcus suis	7	1	1	1	1	1	1	3	2	SC259	Homo sapiens	China	2005
GCA_034287635.1	Streptococcus suis	7	1	1	1	1	1	1	3	2	SC256	Homo sapiens	China	2005
GCA_034287655.1	Streptococcus suis	7	1	1	1	1	1	1	3	2	SC250	Homo sapiens	China	2005
GCA_034287675.1	Streptococcus suis	7	1	1	1	1	1	1	3	2	SC249	Homo sapiens	China	2005
GCA_034287695.1	Streptococcus suis	7	1	1	1	1	1	1	3	2	SC248	Homo sapiens	China	2005
GCA_034287715.1	Streptococcus suis	7	1	1	1	1	1	1	3	2	SC227	Homo sapiens	China	2005
GCA_034287735.1	Streptococcus suis	7	1	1	1	1	1	1	3	2	SC224	Homo sapiens	China	2005
GCA_034287755.1	Streptococcus suis	7	1	1	1	1	1	1	3	2	SC226	Homo sapiens	China	2005
GCA_034287775.1	Streptococcus suis	7	1	1	1	1	1	1	3	2	SC223	Homo sapiens	China	2005
GCA_034287795.1	Streptococcus suis	7	1	1	1	1	1	1	3	2	SC222	Homo sapiens	China	2005
GCA_034287815.1	Streptococcus suis	7	1	1	1	1	1	1	3	2	SC221	Homo sapiens	China	2005
GCA_034287835.1	Streptococcus suis	7	1	1	1	1	1	1	3	2	SC22	Homo sapiens	China	2005
GCA_034287845.1	Streptococcus suis	7	1	1	1	1	1	1	3	2	SC219	Homo sapiens	China	2005
GCA_034287875.1	Streptococcus suis	7	1	1	1	1	1	1	3	2	SC220	Homo sapiens	China	2005
GCA_034287895.1	Streptococcus suis	7	1	1	1	1	1	1	3	2	SC218	Homo sapiens	China	2005
GCA_034287915.1	Streptococcus suis	7	1	1	1	1	1	1	3	2	SC217	Homo sapiens	China	2005
GCA_034287935.1	Streptococcus suis	7	1	1	1	1	1	1	3	2	SC214	Homo sapiens	China	2005
GCA_034287955.1	Streptococcus suis	7	1	1	1	1	1	1	3	2	SC216	Homo sapiens	China	2005
GCA_034287975.1	Streptococcus suis	7	1	1	1	1	1	1	3	2	SC212	Homo sapiens	China	2005
GCA_034287995.1	Streptococcus suis	7	1	1	1	1	1	1	3	2	SC211	Homo sapiens	China	2005
GCA_034288015.1	Streptococcus suis	7	1	1	1	1	1	1	3	2	SC210	Homo sapiens	China	2005
GCA_034288035.1	Streptococcus suis	7	1	1	1	1	1	1	3	2	SC183	Homo sapiens	China	2005
GCA_034288055.1	Streptococcus suis	7	1	1	1	1	1	1	3	2	SC17	Pig	China	2005
GCA_034288075.1	Streptococcus suis	7	1	1	1	1	1	1	3	2	SC179	Homo sapiens	China	2005
GCA_034288095.1	Streptococcus suis	7	1	1	1	1	1	1	3	2	SC204	Homo sapiens	China	2005
GCA_034288115.1	Streptococcus suis	7	1	1	1	1	1	1	3	2	SC205	Homo sapiens	China	2005
GCA_034288125.1	Streptococcus suis	7	1	1	1	1	1	1	3	2	SC195	Homo sapiens	China	2005
GCA_034288155.1	Streptococcus suis	7	1	1	1	1	1	1	3	2	SC202	Homo sapiens	China	2005
GCA_034288175.1	Streptococcus suis	7	1	1	1	1	1	1	3	2	SC209	Homo sapiens	China	2005
GCA_034288195.1	Streptococcus suis	7	1	1	1	1	1	1	3	2	SC191	Homo sapiens	China	2005
GCA_034288215.1	Streptococcus suis	7	1	1	1	1	1	1	3	2	SC175	Homo sapiens	China	2005
GCA_034288235.1	Streptococcus suis	7	1	1	1	1	1	1	3	2	SC16	Pig	China	2005
GCA_034288255.1	Streptococcus suis	7	1	1	1	1	1	1	3	2	SC160	Homo sapiens	China	2005
GCA_034288275.1	Streptococcus suis	7	1	1	1	1	1	1	3	2	SC154	Homo sapiens	China	2005
GCA_034288295.1	Streptococcus suis	7	1	1	1	1	1	1	3	2	SC153	Homo sapiens	China	2005
GCA_034288315.1	Streptococcus suis	7	1	1	1	1	1	1	3	2	SC151	Homo sapiens	China	2005
GCA_034288335.1	Streptococcus suis	7	1	1	1	1	1	1	3	2	SC150	Homo sapiens	China	2005
GCA_034288355.1	Streptococcus suis	7	1	1	1	1	1	1	3	2	SC152	Homo sapiens	China	2005
GCA_034288375.1	Streptococcus suis	7	1	1	1	1	1	1	3	2	SC149	Homo sapiens	China	2005
GCA_034288395.1	Streptococcus suis	7	1	1	1	1	1	1	3	2	SC130	Homo sapiens	China	2005
GCA_034288415.1	Streptococcus suis	7	1	1	1	1	1	1	3	2	SC129	Homo sapiens	China	2005
GCA_034288435.1	Streptococcus suis	7	1	1	1	1	1	1	3	2	SC112	Homo sapiens	China	2005
GCA_034288455.1	Streptococcus suis	7	1	1	1	1	1	1	3	2	9903	Homo sapiens	China	1999
GCA_034288475.1	Streptococcus suis	7	1	1	1	1	1	1	3	2	98015	Homo sapiens	China	1998
GCA_034288495.1	Streptococcus suis	7	1	1	1	1	1	1	3	2	98001	Pig	China	1998
GCA_034293435.1	Streptococcus suis	7	1	1	1	1	1	1	3	2	CZ07011	Homo sapiens	China	2005
GCA_034293535.1	Streptococcus suis	7	1	1	1	1	1	1	3	2	SZ11001	Homo sapiens	China	2011
GCA_034293575.1	Streptococcus suis	7	1	1	1	1	1	1	3	2	SZ13003	Homo sapiens	China	2013
GCA_034293635.1	Streptococcus suis	7	1	1	1	1	1	1	3	2	SZ16001	Homo sapiens	China	2016
GCA_034293655.1	Streptococcus suis	7	1	1	1	1	1	1	3	14	SZ16002	Homo sapiens	China	2016
GCA_034293675.1	Streptococcus suis	7	1	1	1	1	1	1	3	2	FS07016	Homo sapiens	China	2005
GCA_034293715.1	Streptococcus suis	7	1	1	1	1	1	1	3	14	SZ18022	Homo sapiens	China	2018
GCA_034293835.1	Streptococcus suis	7	1	1	1	1	1	1	3	14	SZ210609	Homo sapiens	China	2021
GCA_034293875.1	Streptococcus suis	7	1	1	1	1	1	1	3	14	FS07017	Homo sapiens	China	2005
GCA_034294055.1	Streptococcus suis	7	1	1	1	1	1	1	3	14	SZHP2717	healthy pig	China	2021
GCA_034294315.1	Streptococcus suis	7	1	1	1	1	1	1	3	2	SZ07009	Homo sapiens	China	2007
GCA_034294535.1	Streptococcus suis	7	1	1	1	1	1	1	3	2	GZ07014	Homo sapiens	China	2007
GCA_034294795.1	Streptococcus suis	7	1	1	1	1	1	1	3	14	FS07015	Homo sapiens	China	2007
GCF_029590925.1	Streptococcus suis	7	1	1	1	1	1	1	3	2	LSM386	Homo sapiens	China	2023
Ss2301	Streptococcus suis	7	1	1	1	1	1	1	3	14	Ss2301	Homo sapiens	China	2023	in this study
Ss2401	Streptococcus suis	7	1	1	1	1	1	1	3	14	Ss2401	Homo sapiens	China	2024	in this study
SC42	Streptococcus suis	7	1	1	1	1	1	1	3	14	SC42	healthy pig	China		in this study
Note : Blank tables represent missing data.
